# Supplementary material for: Different Types of Non-Starch Polysaccharides Alter the Growth, Intestinal Flora and Serum Metabolite Profile of Grass Carp, Ctenopharyngodon idella
Source: Metabolites. 2022 Oct 21;12(10):1003. doi: 10.3390/metabo12101003 (PMC9609856; doi:10.3390/metabo12101003)
Supplement: Supplementary file 1 [file metabolites-12-01003-s001.zip]

Archive with 1 entries (1 files):
- metabolites-1981629-supplementary.pdf
